# Supplementary material for: Unimolecular Decomposition Reactions of Picric Acid and Its Methylated Derivatives—A DFT Study
Source: J Phys Chem A. 2022 Apr 26;126(17):2645–57. doi: 10.1021/acs.jpca.1c10770 (PMC9082609; doi:10.1021/acs.jpca.1c10770)
Supplement: Supplementary file 1 — jp1c10770_si_001.zip [file jp1c10770_si_001.zip]

Archive with 47 entries (47 files):
- optimised_geometries/aci-dmPA-2.xyz
- optimised_geometries/aci-dmPA-3.xyz
- optimised_geometries/aci-dmPA-4.xyz
- optimised_geometries/aci-mPA-2.xyz
- optimised_geometries/aci-mPA-3.xyz
- optimised_geometries/aci-mPA-4.xyz
- optimised_geometries/aci-PA-2.xyz
- optimised_geometries/aci-PA-3.xyz
- optimised_geometries/cis-HONO.xyz
- optimised_geometries/dmPA.xyz
- optimised_geometries/dmPA-aci-TS2.xyz
- optimised_geometries/dmPA-aci-TS4.xyz
- optimised_geometries/dmPA-anth.xyz
- optimised_geometries/dmPA-H2Oelim-TS.xyz
- optimised_geometries/dmPA-hyd-anth.xyz
- optimised_geometries/dmPA-ket.xyz
- optimised_geometries/dmPA-ket-TS1.xyz
- optimised_geometries/dmPA-ket-TS2.xyz
- optimised_geometries/dmPA-ket-TS3.xyz
- optimised_geometries/dmPA-rad-1.xyz
- optimised_geometries/dmPA-rad-2.xyz
- optimised_geometries/dmPA-rad-3.xyz
- optimised_geometries/H2O.xyz
- optimised_geometries/mPA.xyz
- optimised_geometries/mPA-aci-TS2.xyz
- optimised_geometries/mPA-aci-TS4.xyz
- optimised_geometries/mPA-anth.xyz
- optimised_geometries/mPA-H2Oelim-TS.xyz
- optimised_geometries/mPA-hyd-anth.xyz
- optimised_geometries/mPA-ket.xyz
- optimised_geometries/mPA-ket-TS1.xyz
- optimised_geometries/mPA-ket-TS2.xyz
- optimised_geometries/mPA-ket-TS3.xyz
- optimised_geometries/mPA-rad-1.xyz
- optimised_geometries/mPA-rad-2.xyz
- optimised_geometries/mPA-rad-3.xyz
- optimised_geometries/NO2.xyz
- optimised_geometries/PA.xyz
- optimised_geometries/PA-aci-TS2.xyz
- optimised_geometries/PA-ket.xyz
- optimised_geometries/PA-ket-TS1.xyz
- optimised_geometries/PA-ket-TS2.xyz
- optimised_geometries/PA-ket-TS3.xyz
- optimised_geometries/PA-rad-1.xyz
- optimised_geometries/PA-rad-2.xyz
- optimised_geometries/PA-rad-3.xyz
- optimised_geometries/trans-HONO.xyz
