# Supplementary material for: Unimolecular Decomposition Reactions of Picric Acid and Its Methylated Derivatives—A DFT Study
Source: J Phys Chem A. 2022 Apr 26;126(17):2645–57. doi: 10.1021/acs.jpca.1c10770 (PMC9082609; doi:10.1021/acs.jpca.1c10770)
Supplement: Supplementary file 1 — jp1c10770_si_001.zip [file jp1c10770_si_001.zip › optimised_geometries/aci-dmPA-2.xyz]

25
Aci-dmPA-2
O -1.21951186 -2.40202195 -0.37603969
O 1.79256219 2.89694838 0.97317671
O 0.86364946 3.25853551 -0.93345445
O -3.31433813 -0.72522890 1.02794557
O 2.80770607 -2.25879864 0.29386629
O -3.47359789 0.05370901 -0.97421188
O 1.02446976 -3.44692768 -0.05997933
N 1.13000537 2.56433357 0.01966062
N -2.85431399 -0.27799887 0.00787521
N 1.61383160 -2.23667507 0.05482315
C 1.43364931 0.15740028 -0.05261034
C -0.86594625 1.12402358 0.05168371
C 0.57763591 1.19814843 0.01638856
C -1.39504972 -0.10425599 -0.03204033
C 0.82679051 -1.16513501 -0.08130018
C -0.64841639 -1.35404544 -0.18951416
C 2.91595125 0.37219935 -0.18863197
C -1.68801918 2.36916902 0.18755252
H 3.42867402 0.15325855 0.74656068
H 3.32596569 -0.29315158 -0.94473998
H 3.13124344 1.39892239 -0.46893060
H -2.70351420 2.14048977 0.49901139
H -1.23791761 3.04229176 0.91792936
H -1.72212703 2.89292059 -0.76782706
H 1.76065226 -4.04928590 0.14951818
