# Supplementary material for: Unimolecular Decomposition Reactions of Picric Acid and Its Methylated Derivatives—A DFT Study
Source: J Phys Chem A. 2022 Apr 26;126(17):2645–57. doi: 10.1021/acs.jpca.1c10770 (PMC9082609; doi:10.1021/acs.jpca.1c10770)
Supplement: Supplementary file 1 — jp1c10770_si_001.zip [file jp1c10770_si_001.zip › optimised_geometries/aci-dmPA-3.xyz]

25
Aci-dmPA-3
C -1.51796862 0.24137411 0.23079697
C -0.89185272 -1.10382040 0.12857241
C 0.54537406 -1.28672173 0.05150925
C 1.27202847 -0.15369429 -0.07208651
C 0.76118560 1.19794861 -0.11649484
C -0.56507472 1.33136003 0.02165444
O -2.69201235 0.45247804 0.42312316
N -1.76333270 -2.11524140 0.02294553
O -2.95546553 -2.09143923 0.18470274
O -1.24835918 -3.32265619 -0.38040894
H -2.03893245 -3.89030621 -0.37557454
C 1.22271601 -2.62123838 0.23021349
N 2.74049501 -0.26776834 -0.11216111
C 1.68444262 2.36204394 -0.31474435
N -1.17598190 2.66798181 -0.01335597
O 3.22911066 -0.86597247 -1.04121387
O 3.35136305 0.25752657 0.78917586
O -1.72284495 2.98263273 -1.04024335
O -1.06886533 3.34435681 0.98046772
H 2.44046229 2.12547207 -1.06373936
H 2.20124401 2.58707400 0.61794813
H 1.13780952 3.24446430 -0.63692280
H 2.25133599 -2.48686936 0.55133583
H 1.22814185 -3.18632561 -0.70004663
H 0.70327190 -3.21144085 0.98006235
