# Supplementary material for: Unimolecular Decomposition Reactions of Picric Acid and Its Methylated Derivatives—A DFT Study
Source: J Phys Chem A. 2022 Apr 26;126(17):2645–57. doi: 10.1021/acs.jpca.1c10770 (PMC9082609; doi:10.1021/acs.jpca.1c10770)
Supplement: Supplementary file 1 — jp1c10770_si_001.zip [file jp1c10770_si_001.zip › optimised_geometries/aci-dmPA-4.xyz]

25
Aci-dmPA-4
C -0.62895540 1.28755302 -0.08012547
C 0.81555412 1.14961520 0.01928961
C 1.45073722 -0.13424478 -0.35682533
C 0.64520750 -1.29649926 0.04306302
C -0.72363431 -1.17474641 0.14020121
C -1.31707196 0.12853812 -0.06178275
N 1.51568018 2.15793556 0.53100047
O 1.09887293 3.24907107 0.86108735
C 2.58463177 -0.18450740 -1.06963917
N 1.24551448 -2.56815174 0.26660101
O 0.50655514 -3.52878577 0.53206541
N -2.78095340 0.13392077 -0.21042970
O -3.42211493 0.72320382 0.62634585
O 2.44600994 -2.68086454 0.20553473
O -3.22279435 -0.44281043 -1.17305160
O 2.85443985 2.00211136 0.77746506
O -1.55733781 -2.13950280 0.42777716
H 3.05394585 -1.11930207 -1.32850903
H 3.04534147 0.72846783 -1.42594994
H 3.06336708 1.06023709 0.63579738
H -1.00524250 -2.95975154 0.54191560
C -1.30454863 2.61642343 -0.23599959
H -0.68264965 3.28990245 -0.82063987
H -1.45131569 3.07793285 0.74093071
H -2.27518810 2.49909524 -0.71228373
