# Supplementary material for: Unimolecular Decomposition Reactions of Picric Acid and Its Methylated Derivatives—A DFT Study
Source: J Phys Chem A. 2022 Apr 26;126(17):2645–57. doi: 10.1021/acs.jpca.1c10770 (PMC9082609; doi:10.1021/acs.jpca.1c10770)
Supplement: Supplementary file 1 — jp1c10770_si_001.zip [file jp1c10770_si_001.zip › optimised_geometries/aci-mPA-2.xyz]

22
Aci-mPA-2
O -1.26293450 -2.31922225 0.14489625
O -3.29179049 0.12116850 1.00474437
O -3.20629558 -0.26916160 -1.11230818
O 2.72275594 2.40151092 -0.43350175
O 1.07635639 3.39477186 0.52304858
O 2.86411899 -2.31800124 0.04835506
O 1.03069348 -3.49270211 0.11578507
N -2.70847740 -0.05105857 -0.03653482
N 1.60163665 2.42983384 0.01644233
N 1.65240668 -2.30115565 0.06690161
C -0.63228834 1.22062218 -0.03419638
C -1.23861244 0.01999374 0.00653262
C 0.82135570 1.18310086 -0.01986218
C -0.60809908 -1.30599257 0.07442993
C 0.86659109 -1.21437316 0.04154958
C 1.53340753 0.04271552 -0.00631278
C -1.41853346 2.49338503 -0.14524152
H 2.61343627 0.07496705 -0.01923890
H -2.44498461 2.28691263 -0.43883717
H -1.41831437 3.01911245 0.80867280
H -0.96795450 3.15962112 -0.87862056
H 1.77424674 -4.12254019 0.12022660
