# Supplementary material for: Unimolecular Decomposition Reactions of Picric Acid and Its Methylated Derivatives—A DFT Study
Source: J Phys Chem A. 2022 Apr 26;126(17):2645–57. doi: 10.1021/acs.jpca.1c10770 (PMC9082609; doi:10.1021/acs.jpca.1c10770)
Supplement: Supplementary file 1 — jp1c10770_si_001.zip [file jp1c10770_si_001.zip › optimised_geometries/aci-mPA-3.xyz]

22
Aci-mPA-3
C 1.25093711 0.74662380 0.05060050
C -0.01533504 1.50524328 0.04358097
C -1.27738106 0.85216833 0.00085516
C -1.33214125 -0.49293672 -0.02663243
C -0.15628083 -1.34656959 -0.05904733
C 1.02501643 -0.70178597 -0.02435539
O 2.35827187 1.22746127 0.10626357
N 0.04761136 2.84323930 0.09105069
O 1.01905639 3.54485025 0.13257377
O -1.16726580 3.47877636 0.09076779
H -0.91563435 4.41798256 0.12403420
H -2.19496892 1.42028740 -0.00003835
N -2.68198857 -1.07704809 0.01384362
C -0.22897643 -2.84066845 -0.17841921
N 2.27670908 -1.47429944 -0.08204852
O -3.59468948 -0.40762818 -0.41182974
O -2.79394178 -2.17940940 0.49921227
O 2.79005046 -1.59028901 -1.16653443
O 2.68058967 -1.93127975 0.95824834
H -0.97709256 -3.13076246 -0.91408200
H -0.52868060 -3.27883185 0.77260354
H 0.73423613 -3.24971366 -0.47370032
