# Supplementary material for: Unimolecular Decomposition Reactions of Picric Acid and Its Methylated Derivatives—A DFT Study
Source: J Phys Chem A. 2022 Apr 26;126(17):2645–57. doi: 10.1021/acs.jpca.1c10770 (PMC9082609; doi:10.1021/acs.jpca.1c10770)
Supplement: Supplementary file 1 — jp1c10770_si_001.zip [file jp1c10770_si_001.zip › optimised_geometries/aci-mPA-4.xyz]

22
Aci-mPA-4
C 0.49770108 1.29769022 -0.15452795
C 1.25668841 0.06758213 -0.16337105
C 0.58268972 -1.21408273 -0.47502025
C -0.81524689 -1.23157221 -0.03110624
C -1.51269330 -0.09521815 0.11456684
C -0.88710397 1.17197155 -0.05527333
N 2.54966824 0.11829743 0.20120843
O 3.22653108 1.09162725 0.37806222
C 1.16844299 -2.17455681 -1.20472836
N -1.51538830 -2.49380943 0.20754097
O -2.71712806 -2.45959625 0.33416051
N -1.71209470 2.33450606 -0.00631050
O -1.16344259 3.44574882 -0.08387149
O -0.84130347 -3.49963214 0.28425169
O -2.90409967 2.20567314 0.10535427
O 3.20848682 -1.05332774 0.45986930
H -2.56400795 -0.13017602 0.36119123
O 1.11278137 2.44160048 -0.19523045
H 0.66968830 -3.10874093 -1.40404016
H 2.15159021 -2.02563262 -1.63138988
H 2.54647931 -1.77004262 0.43145400
H 0.39416270 3.13839145 -0.15602516
