# Supplementary material for: Unimolecular Decomposition Reactions of Picric Acid and Its Methylated Derivatives—A DFT Study
Source: J Phys Chem A. 2022 Apr 26;126(17):2645–57. doi: 10.1021/acs.jpca.1c10770 (PMC9082609; doi:10.1021/acs.jpca.1c10770)
Supplement: Supplementary file 1 — jp1c10770_si_001.zip [file jp1c10770_si_001.zip › optimised_geometries/aci-PA-2.xyz]

19
Aci-PA-2
O -0.43701357 -2.50016519 -0.26725972
O 3.38049131 -1.01770441 0.02864304
O -3.51386168 -0.19322417 -0.60197863
O 2.09289856 -2.77030414 -0.03538489
O -2.89784586 -1.73847731 0.76707406
O 1.56454848 3.38327963 0.06037527
O -0.56888383 3.65419587 0.05553268
N 2.24462056 -1.43587714 -0.01161507
N -2.68905132 -0.79856509 0.04467325
N 0.42886067 2.97100350 0.04433833
C 1.12059527 -0.69706334 -0.02557615
C -1.30321776 -0.31304327 -0.01927820
C -0.22778320 -1.32553339 -0.10362671
C 0.23360071 1.51675139 0.00819329
C 1.31249417 0.71320685 0.01149915
C -1.10437615 1.01153404 -0.00894011
H 2.31070228 1.12749289 0.04093705
H -1.94036036 1.69886719 -0.00402788
H 3.01215359 -3.09179275 0.00053910
