# Supplementary material for: Unimolecular Decomposition Reactions of Picric Acid and Its Methylated Derivatives—A DFT Study
Source: J Phys Chem A. 2022 Apr 26;126(17):2645–57. doi: 10.1021/acs.jpca.1c10770 (PMC9082609; doi:10.1021/acs.jpca.1c10770)
Supplement: Supplementary file 1 — jp1c10770_si_001.zip [file jp1c10770_si_001.zip › optimised_geometries/aci-PA-3.xyz]

19
Aci-PA-3
C -0.89553009 1.03576271 -0.08757895
C -1.24242165 -0.41016844 -0.03093978
C -0.26540154 -1.44196165 -0.00437965
C 1.03621325 -1.09506479 -0.01483058
C 1.47531687 0.26475801 -0.03225914
C 0.56546607 1.24901468 -0.02826945
O -1.70204409 1.92138539 -0.21435734
N -2.54597202 -0.73661651 -0.02926551
O -3.49810021 -0.01080620 -0.04821697
O -2.80329005 -2.08253748 0.00104215
H -3.77563708 -2.11440747 -0.00001026
H -0.54763562 -2.48389581 0.02149986
N 2.05044900 -2.15529326 0.00808965
H 2.53416013 0.48868871 -0.03984531
N 1.05381415 2.63352095 0.03244168
O 1.66347909 -3.30078871 0.02084458
O 3.20721009 -1.80395010 0.01246490
O 0.45687622 3.38458945 0.75913300
O 2.03675207 2.89820088 -0.62285312
