# Supplementary material for: Unimolecular Decomposition Reactions of Picric Acid and Its Methylated Derivatives—A DFT Study
Source: J Phys Chem A. 2022 Apr 26;126(17):2645–57. doi: 10.1021/acs.jpca.1c10770 (PMC9082609; doi:10.1021/acs.jpca.1c10770)
Supplement: Supplementary file 1 — jp1c10770_si_001.zip [file jp1c10770_si_001.zip › optimised_geometries/cis-HONO.xyz]

4
cis-HONO
O -0.09979395 1.11096150 0.07877649
N 0.50266286 -0.08284017 -0.16252886
H -0.97821094 0.90614668 0.45587430
O -0.15556287 -1.00654457 0.13278200
