# Supplementary material for: Unimolecular Decomposition Reactions of Picric Acid and Its Methylated Derivatives—A DFT Study
Source: J Phys Chem A. 2022 Apr 26;126(17):2645–57. doi: 10.1021/acs.jpca.1c10770 (PMC9082609; doi:10.1021/acs.jpca.1c10770)
Supplement: Supplementary file 1 — jp1c10770_si_001.zip [file jp1c10770_si_001.zip › optimised_geometries/dmPA.xyz]

25
dmPA
O 0.61621885 -2.66408937 0.04422077
O -0.42785942 3.41069406 0.84217701
O -1.39736030 3.06806330 -1.04762878
O -2.06005275 -2.63746471 1.14430435
O 3.56109242 0.01962054 0.48449922
O -2.66012663 -2.17043160 -0.87156343
O 3.02842752 -1.89385410 -0.30699474
N -0.75309394 2.71358749 -0.08895255
N -1.97644804 -2.02118938 0.11290704
N 2.74878559 -0.75672988 0.06007918
C 1.01478262 1.01389721 -0.06004656
C -1.36562422 0.35502111 0.00683767
C -0.33931175 1.29979993 -0.04657004
C -0.95913886 -0.95892402 0.05212454
C 1.34972177 -0.34975058 -0.00458991
C 0.37521822 -1.36381509 0.02946455
C 2.02789509 2.11811627 -0.20576493
C -2.81484861 0.74470971 0.02412076
H 2.47747765  2.35411039 0.75779806
H 2.82971536  1.81976885 -0.87673383
H 1.56062961  3.01713219 -0.59861426
H -3.43176459 -0.05062355 0.43511467
H -2.96334527 1.64662304 0.61722116
H -3.14972729 0.95363078 -0.99243653
H 1.56917517 -2.80322014 -0.12560528
