# Supplementary material for: Unimolecular Decomposition Reactions of Picric Acid and Its Methylated Derivatives—A DFT Study
Source: J Phys Chem A. 2022 Apr 26;126(17):2645–57. doi: 10.1021/acs.jpca.1c10770 (PMC9082609; doi:10.1021/acs.jpca.1c10770)
Supplement: Supplementary file 1 — jp1c10770_si_001.zip [file jp1c10770_si_001.zip › optimised_geometries/dmPA-aci-TS2.xyz]

25
dmPA-aci-TS2
C 1.40395656 0.22330375 0.01271935
C 0.41068485 1.27382613 -0.00517545
C -0.92985679 1.11139030 -0.01575959
C -1.39953295 -0.25964747 0.00465337
C -0.46855704 -1.41783072 -0.08778765
C 0.93837932 -1.03550024 -0.00402762
C 2.86169997 0.56657882 0.04361465
N 0.94696009 2.64614292 0.04111029
C -1.87256332 2.27632381 0.08436939
N 1.86435310 -2.17799867 -0.01049947
O -0.79855207 -2.56105003 -0.31549322
H -3.38717682 -2.25577999 -0.28259886
N -2.71501900 -0.50721240 -0.00518200
O -3.09040316 -1.73279531 0.48063259
O -3.60964751 0.24130879 -0.31394998
O 1.94853988 -2.80366156 1.01523060
O 2.46376655 -2.39668330 -1.03601151
O 0.78155015 3.34025107 -0.93295390
O 1.52290783 2.97154451 1.05271049
H 3.47795492 -0.30520731 -0.15288132
H 3.11855989 0.98515111 1.01675414
H 3.08510604 1.32560703 -0.70797058
H -2.63144582 2.08261994 0.84085224
H -2.39337516 2.43365299 -0.85887865
H -1.34219886 3.18667451 0.34636730
