# Supplementary material for: Unimolecular Decomposition Reactions of Picric Acid and Its Methylated Derivatives—A DFT Study
Source: J Phys Chem A. 2022 Apr 26;126(17):2645–57. doi: 10.1021/acs.jpca.1c10770 (PMC9082609; doi:10.1021/acs.jpca.1c10770)
Supplement: Supplementary file 1 — jp1c10770_si_001.zip [file jp1c10770_si_001.zip › optimised_geometries/dmPA-aci-TS4.xyz]

25
dmPA-aci-TS4
C -1.32259906 -0.01487027 -0.12002531
C -0.74575703 1.21072616 -0.22937665
C 0.68222325 1.22796081 -0.21859476
C 1.48887439 0.02862889 -0.28940828
C 0.78715950 -1.17865859 0.04751662
C -0.60980765 -1.21952892 0.07605304
N 1.30764098 2.42368289 0.14055343
O 2.59402173 2.50048425 0.15213087
C 2.84753440 0.13554177 -0.61531360
N 1.49870553 -2.40903098 0.27839958
O 2.67767007 -2.37850890 0.51329290
N -2.78905786 -0.14161966 -0.19009840
O -3.24378826 -0.61390644 -1.20183064
O 0.68407587 3.38057667 0.53380968
O 0.85924307 -3.46821745 0.25510507
O -3.41738188 0.25525250 0.76066935
O -1.33099214 -2.29548346 0.26484522
C -1.60551650 2.42623688 -0.42844226
H 3.50504059 -0.70432107 -0.49703593
H 3.06394679 0.78179715 -1.46257297
H 2.97731247 1.38554634 0.04505916
H -1.10020626 3.16374893 -1.04487527
H -1.82541160 2.89336701 0.53085682
H -2.54472539 2.14532700 -0.90108291
H -0.70289673 -3.06262347 0.29908021
