# Supplementary material for: Unimolecular Decomposition Reactions of Picric Acid and Its Methylated Derivatives—A DFT Study
Source: J Phys Chem A. 2022 Apr 26;126(17):2645–57. doi: 10.1021/acs.jpca.1c10770 (PMC9082609; doi:10.1021/acs.jpca.1c10770)
Supplement: Supplementary file 1 — jp1c10770_si_001.zip [file jp1c10770_si_001.zip › optimised_geometries/dmPA-anth.xyz]

22
dmPA-anth
O -2.32202156 0.90958429 -0.06690049
O 2.51796137 -2.31447186 -0.06147303
O -0.89504592 3.10863061 1.11526493
O -1.57559613 -3.10211059 -0.18505526
O -0.14463695 3.41239962 -0.88178285
O -3.05074326 -1.53764166 -0.18172901
N 2.75188707 -0.98066704 -0.01857799
N -0.39322102 2.73494807 0.08618336
N -1.88365958 -1.93462884 -0.15422138
C 0.52334084 -1.39974143 -0.06858231
C 1.29551722 0.98574220 0.01341684
C 1.56238195 -0.42702116 -0.02339915
C -0.01535239 1.31107362 0.01589395
C -0.83630793 -0.96913309 -0.08180371
C -1.11778539 0.37938561 -0.03732838
C 1.21012216 -2.57612132 -0.09150438
C 2.42415270 1.96168870 0.03791872
H 0.92020764 -3.61071235 -0.12695100
H 2.11853946 2.93496500 0.41545927
H 3.23670122 1.56508898 0.64501041
H 2.80466699 2.09323076 -0.97767745
H -2.96702990 0.16679758 -0.11972575
