# Supplementary material for: Unimolecular Decomposition Reactions of Picric Acid and Its Methylated Derivatives—A DFT Study
Source: J Phys Chem A. 2022 Apr 26;126(17):2645–57. doi: 10.1021/acs.jpca.1c10770 (PMC9082609; doi:10.1021/acs.jpca.1c10770)
Supplement: Supplementary file 1 — jp1c10770_si_001.zip [file jp1c10770_si_001.zip › optimised_geometries/dmPA-H2Oelim-TS.xyz]

25
dmPA-H2Oelim-TS
C -1.31245113 -0.82182728 0.19958349
C -1.24859548 0.57015059 0.34721331
C -0.06925837 1.31101032 0.28974828
C 1.14033814 0.64574712 0.12960062
C 1.15216219 -0.75938247 0.04779727
C -0.08855050 -1.43701335 0.07670608
C -0.54414824 2.67581125 0.20810401
O -1.85910308 2.60038127 0.74728273
N -2.32780478 1.42716048 0.38732520
O -2.12235389 1.83062392 -1.61959802
N 2.36284395 1.40424399 0.05319893
O 3.42601138 0.79040684 0.00582018
N -0.05032087 -2.90219071 -0.05877637
O -0.55053573 -3.54070039 0.83862318
O 2.28289696 2.60578703 0.03524034
O 0.44668534 -3.34898171 -1.06035133
O 2.24661001 -1.48419879 -0.02609966
C -2.62309219 -1.53824417 0.16473736
H 0.00447497 3.54985997 0.52052729
H -1.02033952 2.57164514 -0.94883462
H -2.91590865 2.37197677 -1.69366751
H 3.01497075 -0.87200225 -0.03046595
H -2.58936553 -2.39010694 -0.51254212
H -3.40513361 -0.85187279 -0.15152772
H -2.86144034 -1.91674643 1.16039979
