# Supplementary material for: Unimolecular Decomposition Reactions of Picric Acid and Its Methylated Derivatives—A DFT Study
Source: J Phys Chem A. 2022 Apr 26;126(17):2645–57. doi: 10.1021/acs.jpca.1c10770 (PMC9082609; doi:10.1021/acs.jpca.1c10770)
Supplement: Supplementary file 1 — jp1c10770_si_001.zip [file jp1c10770_si_001.zip › optimised_geometries/dmPA-hyd-anth.xyz]

25
dmPA-hyd-anth
C -1.26075554 0.78200659 -0.13272560
C -1.18653661 -0.60458005 -0.17805701
C -0.00978005 -1.30579242 -0.12390074
C 1.19286876 -0.62074688 -0.01863338
C 1.20152690 0.78737660 0.02369637
C -0.04035512 1.42905882 -0.03056935
N -2.31415921 -1.49631192 -0.22715244
O -2.74314791 -1.57819629 1.12434345
C -0.36049959 -2.75961887 -0.18550289
N 2.42766735 -1.36979834 0.05229042
O 3.48476593 -0.74875370 0.06435670
N -0.03657938 2.89995109 0.03289476
O -0.49037144 3.48471040 -0.92352516
O 2.35944208 -2.57239499 0.10045201
O 0.38827229 3.40561267 1.04013928
O -1.74039900 -2.72947148 -0.56861222
O 2.29217001 1.53548543 0.08197410
C -2.56661781 1.51195139 -0.18694225
H 0.17634067 -3.30843444 -0.95518507
H -0.21006342 -3.24971327 0.77955329
H -3.65104029 -1.89652201 1.05167097
H 3.06818953 0.94026480 0.08521219
H -3.38405415 0.83365438 0.03843251
H -2.71121507 1.93049173 -1.18351121
H -2.58106085 2.34035372 0.52106490
