# Supplementary material for: Unimolecular Decomposition Reactions of Picric Acid and Its Methylated Derivatives—A DFT Study
Source: J Phys Chem A. 2022 Apr 26;126(17):2645–57. doi: 10.1021/acs.jpca.1c10770 (PMC9082609; doi:10.1021/acs.jpca.1c10770)
Supplement: Supplementary file 1 — jp1c10770_si_001.zip [file jp1c10770_si_001.zip › optimised_geometries/dmPA-ket.xyz]

25
dmPA-ket
O 3.31609335 -1.54714843 -0.09699958
O -0.08690180 3.56139053 0.03306725
O -2.07513672 2.75020633 -0.02754704
O 0.66842475 -2.99333050 -0.02196539
O -1.47643297 -2.81383615 0.01689912
N -0.86892627 2.63194783 0.00177173
N -0.36628311 -2.33803741 -0.00279860
C 1.03906509 1.05138456 -0.03736587
C -1.11265980 0.09279701 0.01758301
C -0.31924690 1.29955048 -0.00378966
C -0.19273545 -0.92084483 -0.00731562
C 1.13674204 -0.37418029 -0.04077386
C 2.28955991 -1.06644304 -0.07146158
C 2.19853296 1.98579732 -0.06665158
C -2.59921283 -0.00383145 0.06513380
H 2.19290111 2.62848054 0.81341266
H 3.13929180 1.43613428 -0.10349249
H 2.13655011 2.64640341 -0.93126351
H -2.91459739 -1.03808010 0.13636722
H -2.98029034 0.56624365 0.91213350
H -3.02810613 0.45388043 -0.82703792
