# Supplementary material for: Unimolecular Decomposition Reactions of Picric Acid and Its Methylated Derivatives—A DFT Study
Source: J Phys Chem A. 2022 Apr 26;126(17):2645–57. doi: 10.1021/acs.jpca.1c10770 (PMC9082609; doi:10.1021/acs.jpca.1c10770)
Supplement: Supplementary file 1 — jp1c10770_si_001.zip [file jp1c10770_si_001.zip › optimised_geometries/dmPA-ket-TS1.xyz]

25
dmPA-ket-TS1
C 0.55174960 -1.54276931 -0.01466594
C -0.84722238 -1.38593947 0.07804345
C -1.33565106 -0.08882070 0.17063825
C -0.30639017 0.80932579 0.25709379
C 0.86171851 1.10304914 -0.34442609
C 1.25033037 -0.35093900 -0.06019732
C 1.24986834 -2.86880820 0.08142221
N -1.76456701 -2.50460125 -0.06045526
C -2.75865960 0.37875733 0.06618809
N 2.70671051 -0.36706491 0.22928896
O 1.60192248 1.98884334 -0.70462913
H 0.70093506 3.48890892 -0.43133921
N -1.08445143 3.23716387 -0.02536954
O -0.06263075 4.08129606 -0.22943380
O -2.09647998 3.78061867 0.19945277
O 3.07117887 0.20744997 1.22033759
O 3.39465740 -0.96500835 -0.55827028
O -2.86403672 -2.38497847 0.43518783
O -1.37384835 -3.47684741 -0.66637991
H 2.22432775 -2.76765170 0.55131039
H 1.39810216 -3.27733994 -0.91812211
H 0.64833097 -3.57675344 0.64316327
H -3.27160139 -0.16249208 -0.72574601
H -2.80381304 1.44827090 -0.11389531
H -3.26847350 0.14962402 1.00131404
