# Supplementary material for: Unimolecular Decomposition Reactions of Picric Acid and Its Methylated Derivatives—A DFT Study
Source: J Phys Chem A. 2022 Apr 26;126(17):2645–57. doi: 10.1021/acs.jpca.1c10770 (PMC9082609; doi:10.1021/acs.jpca.1c10770)
Supplement: Supplementary file 1 — jp1c10770_si_001.zip [file jp1c10770_si_001.zip › optimised_geometries/dmPA-ket-TS2.xyz]

25
dmPA-ket-TS2
C -0.13217145 -1.53470320 0.02871854
C -1.35770887 -0.83322525 0.03481762
C -1.31053993 0.55937859 0.03043873
C -0.02956465 1.00592888 0.12155757
C 1.22574164 0.74009476 -0.34226485
C 0.98912358 -0.73940989 -0.03020154
C -0.02708242 -3.02476185 0.20360397
N -2.63466586 -1.51079509 -0.07794207
C -2.45340145 1.51815850 -0.16759783
N 2.31208766 -1.34927359 0.25121237
O 2.26910902 1.24159112 -0.65870324
H 1.90554015 4.16217753 0.30845136
N 0.31443776 3.32090743 -0.21803963
O 1.18174765 3.66485542 0.74204083
O 0.53877891 3.75768505 -1.28077838
O 2.87523561 -0.99574473 1.25305732
O 2.70226160 -2.16172370 -0.54916037
O -2.64814418 -2.60343417 -0.60071283
O -3.61271405 -0.93713064 0.35522504
H 0.90943977 -3.29800163 0.68163276
H -0.06946376 -3.51392274 -0.76859485
H -0.85660955 -3.39771657 0.79668079
H -3.13052746 1.13652823 -0.92736096
H -2.08126298 2.49547650 -0.45544456
H -3.01463306 1.59675881 0.76191256
