# Supplementary material for: Unimolecular Decomposition Reactions of Picric Acid and Its Methylated Derivatives—A DFT Study
Source: J Phys Chem A. 2022 Apr 26;126(17):2645–57. doi: 10.1021/acs.jpca.1c10770 (PMC9082609; doi:10.1021/acs.jpca.1c10770)
Supplement: Supplementary file 1 — jp1c10770_si_001.zip [file jp1c10770_si_001.zip › optimised_geometries/dmPA-ket-TS3.xyz]

25
dmPA-ket-TS3
C 0.54280856 1.33280031 0.14832020
C -0.59522798 0.73564223 -0.31037808
C -1.33550634 -0.39461775 -0.16308340
C -0.51806405 -1.51778441 -0.05047127
C 0.87896758 -1.31534388 -0.00408318
C 1.27499267 0.00179385 -0.02920375
O 1.04746678 2.39311680 0.39694327
N -1.75229306 2.80082609 -0.19030699
O -1.47542127 3.69908739 -0.88137933
O -1.81242832 3.08239141 1.12747665
H -1.51258735 4.00816643 1.23554429
C -2.83305231 -0.32918924 -0.02846509
N -1.11453841 -2.82594110 0.13992653
C 1.88326477 -2.43382721 -0.05392365
N 2.70587628 0.31174778 -0.27208291
O 3.47395060 -0.01655838 0.59704706
O 2.98013917 0.84760216 -1.31285558
O -0.47476118 -3.65307862 0.75150086
O -2.22210985 -3.00895591 -0.32204298
H 2.80927547 -2.10854699 -0.51962013
H 1.48340415 -3.28054290 -0.60348656
H 2.10952524 -2.77211470 0.95633943
H -3.15067528 0.69071014 0.15973921
H -3.16063212 -0.97799036 0.77987155
H -3.28827588 -0.69429221 -0.94737033
