# Supplementary material for: Unimolecular Decomposition Reactions of Picric Acid and Its Methylated Derivatives—A DFT Study
Source: J Phys Chem A. 2022 Apr 26;126(17):2645–57. doi: 10.1021/acs.jpca.1c10770 (PMC9082609; doi:10.1021/acs.jpca.1c10770)
Supplement: Supplementary file 1 — jp1c10770_si_001.zip [file jp1c10770_si_001.zip › optimised_geometries/dmPA-rad-1.xyz]

22
dmPA-rad-1
O -2.12059694 -2.35825003 0.06436924
O 1.54091845 2.64938288 0.80111118
O 0.35849459 3.23667555 -0.89567925
O 1.87032638 -2.51322393 0.42036276
O 0.14943521 -3.48171968 -0.40144477
N 0.69503493 2.45142024 -0.03905622
N 0.74665223 -2.48471622 -0.00660903
C 0.74987952 -0.00469233 -0.08459841
C -1.40190338 1.19472572 0.11507487
C -0.00255982 1.15465383 -0.00684432
C -1.99592534 -0.02632060 0.13881911
C 0.02979898 -1.21464452 -0.03287871
C -1.37812002 -1.25713867 0.04576236
C 2.23873553 0.05932762 -0.30743212
C -2.19271133 2.46736873 0.22072905
H 2.77458592 -0.04957695 0.63449476
H 2.56632621 -0.74021853 -0.96683612
H 2.51663794 1.01201695 -0.75055991
H -3.20215142 2.24577444 0.55922254
H -1.72409224 3.16108505 0.92003790
H -2.23830835 2.96148175 -0.74963760
H -1.54427811 -3.11701451 -0.14633143
