# Supplementary material for: Unimolecular Decomposition Reactions of Picric Acid and Its Methylated Derivatives—A DFT Study
Source: J Phys Chem A. 2022 Apr 26;126(17):2645–57. doi: 10.1021/acs.jpca.1c10770 (PMC9082609; doi:10.1021/acs.jpca.1c10770)
Supplement: Supplementary file 1 — jp1c10770_si_001.zip [file jp1c10770_si_001.zip › optimised_geometries/dmPA-rad-2.xyz]

22
dmPA-rad-2
O -2.07089657 0.12520094 0.11827103
O -0.51927234 3.21798954 0.90450981
O -0.22976955 -3.50283803 -0.10022193
O -1.47710876 2.66965965 -0.94327026
O -2.02293410 -2.39467035 0.22974998
N -0.74154668 2.46058934 -0.01285247
N -0.80812803 -2.45836250 0.04980856
C 1.36453664 -1.25475514 -0.03918319
C 1.37742172 1.21678803 -0.04780353
C 1.96226652 -0.02816166 -0.06563362
C -0.00631590 1.18540357 -0.00681565
C -0.04750402 -1.21934547 0.01781061
C -0.75430639 0.00544527 0.03749339
C 2.23751493 -2.48063378 -0.05626567
C 2.17285307 2.48789976 -0.07177793
H 2.03775216 -3.12095787 0.80161415
H 2.05836529 -3.07702596 -0.94935393
H 3.27803985 -2.16190795 -0.03636086
H 2.17350139 2.94207546 0.91971754
H 3.19740709 2.27815386 -0.37041373
H 1.73660096 3.21097668 -0.76206303
H -2.44679324 -0.77700241 0.19819369
