# Supplementary material for: Unimolecular Decomposition Reactions of Picric Acid and Its Methylated Derivatives—A DFT Study
Source: J Phys Chem A. 2022 Apr 26;126(17):2645–57. doi: 10.1021/acs.jpca.1c10770 (PMC9082609; doi:10.1021/acs.jpca.1c10770)
Supplement: Supplementary file 1 — jp1c10770_si_001.zip [file jp1c10770_si_001.zip › optimised_geometries/dmPA-rad-3.xyz]

22
dmPA-rad-3
O 2.02623901 -2.39956085 0.06887361
O -0.43023581 3.30815405 0.69221252
O -1.61827210 2.54296046 -0.92635131
O -0.59761493 -3.15224338 1.04657152
O -1.36033473 -2.76538436 -0.92924237
N -0.75039247 2.44207344 -0.09025419
N -0.71138349 -2.48312323 0.05002861
C 1.38286084 1.23176206 0.01489046
C -0.74658783 -0.01679224 -0.02474129
C -0.01520390 1.17037109 -0.02623034
C -0.00524582 -1.18983258 0.02831265
C 1.99562429 0.01116156 0.04296375
C 1.38663564 -1.21914395 0.05787700
C 2.18375207 2.50477056 -0.00096762
C -2.25048274 -0.05776962 -0.02638407
H 2.14327151 2.98666336 0.97505652
H 3.21950812 2.27991374 -0.24667554
H 1.78914949 3.21091144 -0.73100412
H -2.61111772 -0.95860708 0.46635687
H -2.66570249 0.80689823 0.48578016
H -2.62563447 -0.05333417 -1.04943989
H 2.97879855 -2.25534218 0.08752461
