# Supplementary material for: Unimolecular Decomposition Reactions of Picric Acid and Its Methylated Derivatives—A DFT Study
Source: J Phys Chem A. 2022 Apr 26;126(17):2645–57. doi: 10.1021/acs.jpca.1c10770 (PMC9082609; doi:10.1021/acs.jpca.1c10770)
Supplement: Supplementary file 1 — jp1c10770_si_001.zip [file jp1c10770_si_001.zip › optimised_geometries/mPA.xyz]

22
mPA
O -1.05324049 -2.43320069 0.04148677
O -3.21779051 -0.16942477 1.01137399
O -3.13791189 -0.56260509 -1.10595929
O 2.54560759 2.60013155 -0.42058338
O 0.80130011 3.51217471 0.43799842
O 3.04994879 -2.06843384 0.06254329
O 1.34660699 -3.36897680 0.07102392
N -2.64169712 -0.30334193 -0.03929288
N 1.41118308 2.56723498 -0.00676238
N 1.86560063 -2.25786687 0.05240628
C -0.67727145 1.17805096 -0.03473422
C -1.17922774 -0.10793710 -0.01847458
C 0.72674338 1.26447975 -0.02268221
C -0.41646809 -1.27849912 0.01326418
C 0.97528030 -1.10550481 0.01612397
C 1.53983876 0.15638908 -0.01246445
C -1.61025655 2.35193216 -0.09228506
H 2.61427746 0.26622094 -0.02021061
H -2.60127615 2.04376055 -0.41555138
H -1.68695720 2.81130043 0.89267094
H -1.23330033 3.11248350 -0.77047790
H -0.38389654 -3.14862712 0.06053599
