# Supplementary material for: Unimolecular Decomposition Reactions of Picric Acid and Its Methylated Derivatives—A DFT Study
Source: J Phys Chem A. 2022 Apr 26;126(17):2645–57. doi: 10.1021/acs.jpca.1c10770 (PMC9082609; doi:10.1021/acs.jpca.1c10770)
Supplement: Supplementary file 1 — jp1c10770_si_001.zip [file jp1c10770_si_001.zip › optimised_geometries/mPA-aci-TS2.xyz]

22
mPA-aci-TS2
C 0.62874861 1.19915952 0.08033934
C -0.82517030 1.19649171 0.03530791
C -1.56491069 0.07476539 -0.00274336
C -0.92655701 -1.19769447 -0.02831566
C 0.54505239 -1.31371989 -0.12851285
C 1.21012778 -0.01316477 0.01782481
C 1.43949387 2.45004631 0.24684052
N -1.57217902 2.46460153 0.00823845
H -2.64387785 0.13065212 0.00627357
N 2.67715146 -0.12033835 0.06772381
O 1.16605755 -2.32519210 -0.36362777
H -1.02843493 -3.94994145 -0.60715380
N -1.72193156 -2.27661114 -0.04918316
O -1.11676469 -3.47132130 0.23395745
O -2.91522923 -2.29106253 -0.20103625
O 3.15284190 -0.49853192 1.10843853
O 3.28130722 0.18362966 -0.93128073
O -2.69357127 2.46272794 0.45737543
O -1.02040477 3.41685548 -0.49405704
H 2.44947927 2.21230597 0.56941391
H 0.97925849 3.10999338 0.97891544
H 1.48607096 2.99521136 -0.69427798
