# Supplementary material for: Unimolecular Decomposition Reactions of Picric Acid and Its Methylated Derivatives—A DFT Study
Source: J Phys Chem A. 2022 Apr 26;126(17):2645–57. doi: 10.1021/acs.jpca.1c10770 (PMC9082609; doi:10.1021/acs.jpca.1c10770)
Supplement: Supplementary file 1 — jp1c10770_si_001.zip [file jp1c10770_si_001.zip › optimised_geometries/mPA-aci-TS4.xyz]

22
mPA-aci-TS4
C 0.99254497 -1.07261198 -0.02708099
C -0.38760942 -1.31677707 -0.12187996
C -1.23737038 -0.17221927 -0.16092403
C -0.73322126 1.17979750 -0.26839902
C 0.66660059 1.30159183 0.01779093
C 1.49259305 0.22541702 0.08141527
N -2.59835057 -0.35963583 0.16493646
O -3.37004523 0.66866109 0.22796947
C -1.59523226 2.23210454 -0.58907764
N 1.30775863 2.61351373 0.14862013
O 0.63264646 3.52571330 0.57003759
N 1.93525968 -2.15852138 -0.00742441
O 3.10720845 -1.91229957 0.09643228
O -3.04942645 -1.42355754 0.47131796
O 2.47958327 2.69443234 -0.14097327
O 1.49473424 -3.31012403 -0.09865883
H 2.55812836 0.37345590 0.18829691
O -0.88357214 -2.52160095 -0.17951916
H -1.25367525 3.24578787 -0.48216046
H -2.28327099 2.05123756 -1.41130104
H -2.66667482 1.62207332 0.11079060
H -0.10969247 -3.14654730 -0.16199135
