# Supplementary material for: Unimolecular Decomposition Reactions of Picric Acid and Its Methylated Derivatives—A DFT Study
Source: J Phys Chem A. 2022 Apr 26;126(17):2645–57. doi: 10.1021/acs.jpca.1c10770 (PMC9082609; doi:10.1021/acs.jpca.1c10770)
Supplement: Supplementary file 1 — jp1c10770_si_001.zip [file jp1c10770_si_001.zip › optimised_geometries/mPA-anth.xyz]

19
mPA-anth
O -1.91907755 -2.11505297 -0.00366086
O -2.63330498 1.94230397 -0.14234463
O 2.98660119 1.84714144 -0.04631364
O 1.33471568 3.22516247 -0.10332312
O 2.10981093 -2.82231344 0.09043099
O 0.12611572 -3.63254034 0.07368877
N -2.70856369 0.59095184 -0.10203949
N 1.80834024 2.10807527 -0.06846285
N 0.91618014 -2.68839688 0.06196074
C -0.54437478 1.28294392 -0.08318549
C -1.45912491 0.19216429 -0.06678712
C 0.85327002 1.00768759 -0.05238081
C -1.01078703 -1.17638404 -0.01717060
C 0.36391652 -1.35005373 0.01112333
C 1.29056831 -0.26651970 -0.00709024
C -1.37234329 2.36592043 -0.13196259
H 2.34888320 -0.48140686 0.01594642
H -1.20904108 3.42766815 -0.16067864
H -1.44749861 -2.97896789 0.02855308
