# Supplementary material for: Unimolecular Decomposition Reactions of Picric Acid and Its Methylated Derivatives—A DFT Study
Source: J Phys Chem A. 2022 Apr 26;126(17):2645–57. doi: 10.1021/acs.jpca.1c10770 (PMC9082609; doi:10.1021/acs.jpca.1c10770)
Supplement: Supplementary file 1 — jp1c10770_si_001.zip [file jp1c10770_si_001.zip › optimised_geometries/mPA-H2Oelim-TS.xyz]

22
mPA-H2Oelim-TS
C -1.09134927 -1.03277377 0.18281491
C -1.16937680 0.35947183 0.33432937
C -0.07081961 1.21308804 0.27260515
C 1.19549561 0.65879648 0.08857407
C 1.33782649 -0.70390859 0.00619833
C 0.21936955 -1.53496783 0.05160288
C -0.67517041 2.52207207 0.23581736
O -1.96806451 2.30665792 0.79234360
N -2.33427060 1.10771857 0.39485020
O -2.20563299 1.56334646 -1.55179701
N 2.37057171 1.51713140 -0.00529008
O 3.45357427 0.98866310 -0.08063460
N 0.44364998 -2.96645407 -0.05514862
O -0.54521249 -3.69565676 -0.04095275
O 2.16690125 2.71221282 -0.00606845
O 1.56966748 -3.37204493 -0.15009010
H 2.32100021 -1.14066731 -0.09686831
O -2.19177611 -1.74250212 0.17937945
H -0.20637212 3.43997302 0.54858966
H -1.19032447 2.37457986 -0.92785999
H -3.06231188 2.00390086 -1.58463213
H -1.93782858 -2.68594974 0.08101251
