# Supplementary material for: Unimolecular Decomposition Reactions of Picric Acid and Its Methylated Derivatives—A DFT Study
Source: J Phys Chem A. 2022 Apr 26;126(17):2645–57. doi: 10.1021/acs.jpca.1c10770 (PMC9082609; doi:10.1021/acs.jpca.1c10770)
Supplement: Supplementary file 1 — jp1c10770_si_001.zip [file jp1c10770_si_001.zip › optimised_geometries/mPA-hyd-anth.xyz]

22
mPA-hyd-anth
C -1.04152332 1.00034743 -0.15729331
C -1.12219624 -0.39191512 -0.20587630
C -0.03312395 -1.21849712 -0.13136907
C 1.23379252 -0.65799706 -0.01429803
C 1.38966318 0.70867970 0.01237285
C 0.26666791 1.52137560 -0.05715671
N -2.34423820 -1.13294481 -0.27243142
O -2.82495833 -1.13011143 1.05669125
C -0.55254542 -2.62060616 -0.18198845
N 2.41255990 -1.51603191 0.08751819
O 3.49697861 -0.98726032 0.12287118
N 0.48046328 2.96264393 -0.01610481
O -0.51143229 3.68349048 -0.07136199
O 2.21070322 -2.71092606 0.13446389
O 1.60319794 3.37862207 0.06913311
O -1.91601132 -2.43586634 -0.57834479
H 2.37291929 1.15005706 0.08752826
O -2.15270892 1.70716317 -0.20547185
H -0.07203418 -3.23499815 -0.93950434
H -0.46362509 -3.11094479 0.79076583
H -3.78208220 -1.17633515 0.94925642
H -1.90684339 2.65432112 -0.17209044
