# Supplementary material for: Unimolecular Decomposition Reactions of Picric Acid and Its Methylated Derivatives—A DFT Study
Source: J Phys Chem A. 2022 Apr 26;126(17):2645–57. doi: 10.1021/acs.jpca.1c10770 (PMC9082609; doi:10.1021/acs.jpca.1c10770)
Supplement: Supplementary file 1 — jp1c10770_si_001.zip [file jp1c10770_si_001.zip › optimised_geometries/mPA-ket.xyz]

22
mPA-ket
O 3.14840552 -2.16282935 -0.08139976
O -1.79597656 -2.44655653 -0.07167242
O 0.27015918 -3.04967432 -0.09097437
O 0.87444658 3.50115169 0.04359917
O -1.24838397 3.15554972 0.04986405
N -0.61366269 -2.20355795 -0.06973516
N -0.09700911 2.77754836 0.03483000
C -0.87339037 0.32716836 -0.01409763
C -0.16274282 -0.84579022 -0.04125721
C 0.14131890 1.35110571 0.00392046
C 2.24377900 -1.48204778 -0.06344119
C 1.25000924 -0.57320294 -0.04035772
C 1.40968147 0.83915020 -0.01122511
C -2.34973494 0.53126884 -0.00597155
H 2.32931048 1.39940681 -0.00261117
H -2.87123249 -0.41778154 -0.02516713
H -2.63878520 1.09807060 0.87871431
H -2.64308353 1.13558804 -0.86402723
