# Supplementary material for: Unimolecular Decomposition Reactions of Picric Acid and Its Methylated Derivatives—A DFT Study
Source: J Phys Chem A. 2022 Apr 26;126(17):2645–57. doi: 10.1021/acs.jpca.1c10770 (PMC9082609; doi:10.1021/acs.jpca.1c10770)
Supplement: Supplementary file 1 — jp1c10770_si_001.zip [file jp1c10770_si_001.zip › optimised_geometries/mPA-ket-TS1.xyz]

22
mPA-ket-TS1
C 0.40074538 -1.51161537 -0.03371043
C -0.99539829 -1.31079109 0.07785986
C -1.40200736 -0.00602621 0.21452668
C -0.35626207 0.87071094 0.31731046
C 0.75592201 1.16652268 -0.37197995
C 1.10662172 -0.32165664 -0.05373899
C 1.06812248 -2.85320174 0.01331449
H 0.98714162 -3.32953821 -0.96415796
H 0.56317789 -3.49885789 0.72673826
H 2.12008944 -2.76960096 0.26538292
N -2.00102297 -2.35363772 -0.06136477
H -2.42740665 0.33110185 0.13869375
N 2.56512278 -0.33982315 0.22746081
O 1.49240747 2.01822618 -0.79074552
H 0.36408882 3.50293881 -0.51283621
N -1.35591173 3.07237525 0.06428376
O -0.45095653 4.00668438 -0.29635049
O -2.39720518 3.51911224 0.33878244
O 2.92658867 0.20863881 1.23470585
O 3.25661444 -0.90064870 -0.58327478
O -3.14741294 -2.04280871 0.16717268
O -1.62502604 -3.45244624 -0.40136257
