# Supplementary material for: Unimolecular Decomposition Reactions of Picric Acid and Its Methylated Derivatives—A DFT Study
Source: J Phys Chem A. 2022 Apr 26;126(17):2645–57. doi: 10.1021/acs.jpca.1c10770 (PMC9082609; doi:10.1021/acs.jpca.1c10770)
Supplement: Supplementary file 1 — jp1c10770_si_001.zip [file jp1c10770_si_001.zip › optimised_geometries/mPA-ket-TS2.xyz]

22
mPA-ket-TS2
C 0.03482887 -1.51345897 -0.02162179
C -1.23946825 -0.89511738 0.04723990
C -1.24604477 0.47627536 0.10020150
C -0.00347982 1.04177379 0.16564837
C 1.19074348 0.91716241 -0.46368645
C 1.06542691 -0.60809950 -0.09129887
C 0.26330090 -2.99229214 0.09726700
N -2.50915401 -1.59430041 -0.03170383
H -2.14437855 1.07594401 0.02955859
N 2.45478596 -1.07642640 0.13002603
O 2.16842705 1.43904836 -0.89770922
H -0.08468171 5.04129932 0.18219601
N -0.62273427 3.25245598 0.04637940
O 0.34268156 4.17040151 0.04553912
O -1.71254772 3.65478491 0.20194819
O 3.00355568 -0.68874361 1.12839889
O 2.91435736 -1.81023760 -0.70819452
O -2.48508686 -2.78046820 -0.27570492
O -3.51400542 -0.94057587 0.14595747
H 1.29943888 -3.21829741 0.32897128
H 0.00656351 -3.47769358 -0.84436966
H -0.38746107 -3.41131371 0.86094329
