# Supplementary material for: Unimolecular Decomposition Reactions of Picric Acid and Its Methylated Derivatives—A DFT Study
Source: J Phys Chem A. 2022 Apr 26;126(17):2645–57. doi: 10.1021/acs.jpca.1c10770 (PMC9082609; doi:10.1021/acs.jpca.1c10770)
Supplement: Supplementary file 1 — jp1c10770_si_001.zip [file jp1c10770_si_001.zip › optimised_geometries/mPA-ket-TS3.xyz]

22
mPA-ket-TS3
C 0.48711974 1.30647733 -0.27366202
C -0.61613268 0.77186974 0.30586100
C -1.40935089 -0.32509353 0.20038458
C -0.71085642 -1.50210249 0.05040457
C 0.69553165 -1.39144843 -0.06441457
C 1.14426463 -0.09057697 -0.06443984
O 1.04838495 2.30470224 -0.61185191
N -1.92959016 2.71069635 0.10283437
O -2.35195779 3.22675756 -0.85821647
O -1.53240529 3.53931717 1.07803502
H -1.65013741 4.45278278 0.74578428
H -2.48727719 -0.25815433 0.15713051
N -1.46389840 -2.73649780 -0.08423304
C 1.63576919 -2.56231005 -0.06867906
N 2.59567821 0.16987539 0.11428736
O 2.93231957 0.66620484 1.15673952
O 3.31079450 -0.14606751 -0.80212791
O -0.85739810 -3.73515340 -0.40239170
O -2.65608575 -2.68319599 0.12665357
H 2.65579369 -2.25736395 0.14231184
H 1.61399502 -3.04393465 -1.04593692
H 1.31396945 -3.30244569 0.65931909
