# Supplementary material for: Unimolecular Decomposition Reactions of Picric Acid and Its Methylated Derivatives—A DFT Study
Source: J Phys Chem A. 2022 Apr 26;126(17):2645–57. doi: 10.1021/acs.jpca.1c10770 (PMC9082609; doi:10.1021/acs.jpca.1c10770)
Supplement: Supplementary file 1 — jp1c10770_si_001.zip [file jp1c10770_si_001.zip › optimised_geometries/mPA-rad-1.xyz]

19
mPA-rad-1
O -1.98748209 -2.32811905 -0.06199827
O 2.18384682 2.29753047 -0.14303276
O 0.42039660 3.46235060 0.22099533
O 2.14277566 -2.36914798 0.07808874
O 0.32141522 -3.49488897 0.01153554
N 0.99277137 2.41362987 0.02534100
N 0.94499004 -2.43806936 0.03325731
C -1.23634412 1.23940640 -0.04582089
C -1.82887154 0.01286106 -0.06416842
C 0.17694584 1.18944952 -0.00223263
C -1.23854791 -1.23805670 -0.04123603
C 0.16981913 -1.20429196 0.00257394
C 0.86258691 -0.00339792 0.01666384
C -2.09441793 2.47226048 -0.09008623
H 1.94157140 -0.00827282 0.04292642
H -3.13400231 2.17684245 -0.21126393
H -1.98152998 3.04934723 0.82556921
H -1.79934929 3.12129282 -0.91252485
H -1.38793482 -3.10084127 -0.04291605
