# Supplementary material for: Unimolecular Decomposition Reactions of Picric Acid and Its Methylated Derivatives—A DFT Study
Source: J Phys Chem A. 2022 Apr 26;126(17):2645–57. doi: 10.1021/acs.jpca.1c10770 (PMC9082609; doi:10.1021/acs.jpca.1c10770)
Supplement: Supplementary file 1 — jp1c10770_si_001.zip [file jp1c10770_si_001.zip › optimised_geometries/mPA-rad-2.xyz]

19
mPA-rad-2
O -1.89128904 -0.35564134 0.08972210
O -0.80246133 2.89421206 0.98646615
O -1.63025821 2.29939528 -0.91012143
O 0.58380627 -3.63938323 -0.05952268
O -1.41725034 -2.88511995 0.05390193
N -0.89398666 2.15709391 0.03222708
N -0.20155526 -2.73045266 -0.01049419
C 1.37962398 1.22988122 -0.03692015
C 0.01397904 0.99700846 0.00528999
C 2.15165000 0.08592863 -0.09073460
C -0.57061699 -0.27543463 0.01506603
C 0.31012783 -1.36919890 -0.02714320
C 1.69472911 -1.19202220 -0.08745916
C 1.97263479 2.60775032 -0.02861995
H 2.34010308 -2.05934158 -0.12597660
H 1.43062409 3.27281307 -0.70195473
H 1.90780931 3.03240094 0.97388081
H 3.01623435 2.56378683 -0.33143685
H -2.13403768 -1.30309360 0.10063971
