# Supplementary material for: Unimolecular Decomposition Reactions of Picric Acid and Its Methylated Derivatives—A DFT Study
Source: J Phys Chem A. 2022 Apr 26;126(17):2645–57. doi: 10.1021/acs.jpca.1c10770 (PMC9082609; doi:10.1021/acs.jpca.1c10770)
Supplement: Supplementary file 1 — jp1c10770_si_001.zip [file jp1c10770_si_001.zip › optimised_geometries/mPA-rad-3.xyz]

19
mPA-rad-3
O 1.87842695 -2.46244283 0.12202727
O -1.38957242 -2.49172086 0.97308742
O -0.85424240 -2.79644369 -1.09060014
O 0.57324909 3.59123682 -0.36279336
O -1.32238257 2.92307940 0.38822524
N -0.80638215 -2.20275382 -0.04276770
N -0.19144980 2.72896991 0.00517942
C -0.56838373 0.25539972 -0.03422614
C 0.04004590 -0.99365443 -0.00003452
C 0.30803559 1.34524683 0.00887969
C 1.41440237 -1.20547135 0.07556187
C 2.18223883 -0.06500592 0.10537033
C 1.69276007 1.20164731 0.06557697
C -2.06440856 0.35661339 -0.15123414
H 2.32224296 2.08081675 0.08056131
H -2.48915618 -0.58439404 -0.49206601
H -2.50171245 0.60934673 0.81343405
H -2.34517210 1.14120097 -0.84823786
H 2.84091471 -2.45955541 0.17904048
