# Supplementary material for: Unimolecular Decomposition Reactions of Picric Acid and Its Methylated Derivatives—A DFT Study
Source: J Phys Chem A. 2022 Apr 26;126(17):2645–57. doi: 10.1021/acs.jpca.1c10770 (PMC9082609; doi:10.1021/acs.jpca.1c10770)
Supplement: Supplementary file 1 — jp1c10770_si_001.zip [file jp1c10770_si_001.zip › optimised_geometries/PA.xyz]

19
PA
O 0.02647055 -2.57468690 -0.08386357
O 3.49557995 -0.40331294 0.00501222
O -3.37178190 -0.77051152 -0.59593846
O 2.56744264 -2.32924895 -0.10327736
O -2.51146833 -2.29252947 0.66038734
O 0.95393175 3.59111568 0.06156740
O -1.19537590 3.51524572 0.04587018
N 2.52507166 -1.10549728 -0.03691604
N -2.46051455 -1.27740155 0.01588896
N -0.10133218 3.00440628 0.04476792
C 1.20661751 -0.47372591 -0.00924049
C -1.17833684 -0.55185262 -0.00348749
C 0.03627665 -1.26467172 -0.02125898
C -0.05104614 1.53523034 0.02122127
C 1.17208792 0.90885875 0.01990008
C -1.23676615 0.81962766 -0.00354541
H 2.08980071 1.47896972 0.03359205
H -2.19202324 1.32544097 -0.02085071
H 0.95830427 -2.88259106 -0.11777106
