# Supplementary material for: Unimolecular Decomposition Reactions of Picric Acid and Its Methylated Derivatives—A DFT Study
Source: J Phys Chem A. 2022 Apr 26;126(17):2645–57. doi: 10.1021/acs.jpca.1c10770 (PMC9082609; doi:10.1021/acs.jpca.1c10770)
Supplement: Supplementary file 1 — jp1c10770_si_001.zip [file jp1c10770_si_001.zip › optimised_geometries/PA-aci-TS2.xyz]

19
PA-aci-TS2
C 0.66354605 1.45865877 0.16594478
C -0.78196039 1.43557950 0.14146643
C -1.44368458 0.26926290 0.06147039
C -0.71232738 -0.96874962 0.01557580
C 0.77411662 -0.98370788 -0.10082192
C 1.39245551 0.33521725 0.07191328
H 1.16178317 2.41511333 0.25753339
N -1.51722859 2.69747473 0.23471167
H -2.52195760 0.21776737 0.06668542
N 2.85315418 0.43282325 0.16240589
O 1.43453978 -1.96463569 -0.38342237
H -0.69527656 -3.72825551 -0.58049727
N -1.42984284 -2.08861653 0.01109152
O -0.74602402 -3.25708491 0.26429528
O -2.63584328 -2.18735849 -0.10453799
O 3.41031346 -0.40033973 0.82816234
O 3.37344552 1.36481627 -0.40704368
O -2.72290116 2.64059719 0.20311354
O -0.85698937 3.70497096 0.33667673
