# Supplementary material for: Unimolecular Decomposition Reactions of Picric Acid and Its Methylated Derivatives—A DFT Study
Source: J Phys Chem A. 2022 Apr 26;126(17):2645–57. doi: 10.1021/acs.jpca.1c10770 (PMC9082609; doi:10.1021/acs.jpca.1c10770)
Supplement: Supplementary file 1 — jp1c10770_si_001.zip [file jp1c10770_si_001.zip › optimised_geometries/PA-ket.xyz]

15
PA-ket
O 2.89385995 -2.13625555 0.01129872
O -2.09254821 -2.24212510 -0.05711687
O -0.06526888 -2.98453917 -0.03662374
O 0.59136633 3.61255531 0.04256418
O -1.51790486 3.17346865 -0.00249021
N -0.89746436 -2.08974423 -0.03911075
N -0.35103910 2.85242444 0.01657160
C 1.03790845 -0.49642267 0.00391257
C -0.37486399 -0.75723331 -0.01836439
C 2.01551101 -1.42363773 0.00689143
C -0.06065609 1.43576635 0.00729779
C 1.20694611 0.92126439 0.02010718
C -1.05674559 0.41757669 -0.01693196
H 2.13054492 1.47404115 0.03834943
H -2.12435977 0.55641819 -0.03025090
