# Supplementary material for: Unimolecular Decomposition Reactions of Picric Acid and Its Methylated Derivatives—A DFT Study
Source: J Phys Chem A. 2022 Apr 26;126(17):2645–57. doi: 10.1021/acs.jpca.1c10770 (PMC9082609; doi:10.1021/acs.jpca.1c10770)
Supplement: Supplementary file 1 — jp1c10770_si_001.zip [file jp1c10770_si_001.zip › optimised_geometries/PA-ket-TS1.xyz]

19
PA-ket-TS1
C 0.59835534 -1.60845170 -0.08798796
C -0.78623540 -1.56428466 0.05814806
C -1.30964709 -0.30146407 0.22617342
C -0.33262663 0.65390127 0.32675354
C 0.73432797 1.07568296 -0.37350895
C 1.22794085 -0.38599837 -0.07282209
H 1.17105502 -2.52517539 -0.11032122
N -1.63247238 -2.74018352 -0.05093698
H -2.36108980 -0.04766681 0.18404184
N 2.68440771 -0.37649604 0.22255260
O 1.35573515 1.99472112 -0.82195787
H 0.09920786 3.39549782 -0.51768169
N -1.55207281 2.78589462 0.09060224
O -0.75769416 3.81207495 -0.28427508
O -2.62970063 3.12116256 0.38324400
O 3.10256413 0.53683459 0.88092892
O 3.31440042 -1.30832369 -0.21005349
O -2.82326906 -2.57305344 0.07559199
O -1.07614166 -3.79349953 -0.25322997
