# Supplementary material for: Unimolecular Decomposition Reactions of Picric Acid and Its Methylated Derivatives—A DFT Study
Source: J Phys Chem A. 2022 Apr 26;126(17):2645–57. doi: 10.1021/acs.jpca.1c10770 (PMC9082609; doi:10.1021/acs.jpca.1c10770)
Supplement: Supplementary file 1 — jp1c10770_si_001.zip [file jp1c10770_si_001.zip › optimised_geometries/PA-ket-TS2.xyz]

19
PA-ket-TS2
C -0.01475011 -1.68393344 -0.05223770
C -1.26040178 -1.05874747 0.00998380
C -1.22852658 0.31511454 0.08575917
C 0.03644602 0.82417934 0.18504078
C 1.24378915 0.67488608 -0.42376660
C 1.06979710 -0.85122402 -0.05967996
H 0.11252862 -2.75632021 -0.01758611
N -2.51232582 -1.78349851 -0.06971153
H -2.10032651 0.95178443 0.01114101
N 2.39074061 -1.45559069 0.23631859
O 2.21851271 1.18554098 -0.86910085
H 0.04479424 4.88006879 0.15381731
N -0.51462783 3.09600460 0.03579460
O 0.46476073 3.99815344 0.07535532
O -1.60488890 3.52238132 0.10181572
O 3.15853798 -0.80558549 0.89315992
O 2.56789704 -2.57323122 -0.18425163
O -2.44330996 -2.98579732 -0.18109982
O -3.53327989 -1.13418269 -0.01281968
