# Supplementary material for: Unimolecular Decomposition Reactions of Picric Acid and Its Methylated Derivatives—A DFT Study
Source: J Phys Chem A. 2022 Apr 26;126(17):2645–57. doi: 10.1021/acs.jpca.1c10770 (PMC9082609; doi:10.1021/acs.jpca.1c10770)
Supplement: Supplementary file 1 — jp1c10770_si_001.zip [file jp1c10770_si_001.zip › optimised_geometries/PA-ket-TS3.xyz]

19
PA-ket-TS3
C 0.44375946 1.14479081 0.24400899
C -0.82879970 0.57327237 0.13058929
C -1.51166154 -0.56231806 0.08973227
C -0.63827416 -1.65060130 -0.01292403
C 0.72825648 -1.41740071 -0.02484624
C 1.19920464 -0.13016025 0.04623064
O 0.88219797 2.25477214 0.42927008
N -2.04565043 2.66247625 -0.29956531
O -1.56464734 3.42737914 -1.03559390
O -1.68397665 2.82742347 1.00502109
H -0.92873413 3.45660922 1.01507822
H -2.58792539 -0.66503593 0.14513567
N -1.19751166 -2.99018020 -0.07632232
H 1.42973219 -2.23582492 -0.10040172
N 2.66640902 0.05065014 -0.08362538
O 3.05877587 1.02244793 -0.66702888
O 3.34636347 -0.83242321 0.38560772
O -0.41328694 -3.90576338 -0.15339056
O -2.40426035 -3.08902682 -0.04888817
