# Supplementary material for: Unimolecular Decomposition Reactions of Picric Acid and Its Methylated Derivatives—A DFT Study
Source: J Phys Chem A. 2022 Apr 26;126(17):2645–57. doi: 10.1021/acs.jpca.1c10770 (PMC9082609; doi:10.1021/acs.jpca.1c10770)
Supplement: Supplementary file 1 — jp1c10770_si_001.zip [file jp1c10770_si_001.zip › optimised_geometries/PA-rad-1.xyz]

16
PA-rad-1
O -1.85229825 -2.38908093 -0.00798288
O 2.24113071 -1.86967375 0.02141727
O 0.58816081 -3.23072871 -0.01425412
O 1.58505345 2.83807735 0.00035084
O -0.40216026 3.65705093 -0.00194646
N 1.06369702 -2.10050226 0.00229063
N 0.38133802 2.73614649 -0.00081438
C 0.12881375 -0.97797495 -0.00120670
C -2.03336777 -0.05055955 -0.00603462
C -1.26296098 -1.20616032 -0.00532086
C -0.18372955 1.37926132 -0.00116871
C 0.66765415 0.30304189 0.00080037
C -1.57477828 1.22301798 -0.00384251
H 1.73816085 0.44356165 0.00350914
H -2.22163108 2.09028767 -0.00419806
H -1.15266118 -3.07262757 -0.01249696
