# Supplementary material for: Unimolecular Decomposition Reactions of Picric Acid and Its Methylated Derivatives—A DFT Study
Source: J Phys Chem A. 2022 Apr 26;126(17):2645–57. doi: 10.1021/acs.jpca.1c10770 (PMC9082609; doi:10.1021/acs.jpca.1c10770)
Supplement: Supplementary file 1 — jp1c10770_si_001.zip [file jp1c10770_si_001.zip › optimised_geometries/PA-rad-2.xyz]

16
PA-rad-2
O -1.73487036 0.06598779 -0.13615217
O 0.30546948 -3.48250321 0.03056532
O 0.21685169 3.39540676 -0.57632959
O -1.57961159 -2.48647318 -0.14843041
O -1.38205771 2.59900919 0.62304438
N -0.35802621 -2.48341400 -0.03655905
N -0.34758627 2.50198160 0.01516688
C 0.32173356 -1.19236064 0.01595122
C 0.33029849 1.19464866 0.02086395
C -0.42103842 0.00599858 -0.02351729
C 2.34755576 -0.00723154 0.12027962
C 1.71438805 -1.21084687 0.09701169
C 1.71160038 1.20689703 0.07134485
H 2.23067632 -2.16055825 0.12965616
H 2.23193571 2.15601283 0.07195506
H -2.07275209 -0.85233146 -0.18320896
