# Supplementary material for: Unimolecular Decomposition Reactions of Picric Acid and Its Methylated Derivatives—A DFT Study
Source: J Phys Chem A. 2022 Apr 26;126(17):2645–57. doi: 10.1021/acs.jpca.1c10770 (PMC9082609; doi:10.1021/acs.jpca.1c10770)
Supplement: Supplementary file 1 — jp1c10770_si_001.zip [file jp1c10770_si_001.zip › optimised_geometries/PA-rad-3.xyz]

16
PA-rad-3
O 1.79882318 -2.41935982 -0.11508166
O -2.16532594 -1.93423620 -0.43397866
O -0.66909900 -3.15775719 0.50967183
O 0.35782625 3.65223742 0.02155291
O -1.61721203 2.80642077 0.07919228
N -1.06137415 -2.12887589 0.01984052
N -0.41353725 2.72081726 0.03784766
C 2.01779780 -0.04006823 -0.06123451
C -0.12414343 -0.99313297 -0.01083053
C 1.26257410 -1.19853514 -0.05262899
C 0.16822169 1.37085813 0.00467703
C 1.55486942 1.23605117 -0.02977242
C -0.67167382 0.27812680 0.00452769
H 2.19380388 2.10883879 -0.03337016
H -1.74434686 0.40318008 0.01630925
H 2.75823130 -2.34369334 -0.18998706
