# Supplementary material for: Unimolecular Decomposition Reactions of Picric Acid and Its Methylated Derivatives—A DFT Study
Source: J Phys Chem A. 2022 Apr 26;126(17):2645–57. doi: 10.1021/acs.jpca.1c10770 (PMC9082609; doi:10.1021/acs.jpca.1c10770)
Supplement: Supplementary file 1 — jp1c10770_si_001.zip [file jp1c10770_si_001.zip › optimised_geometries/trans-HONO.xyz]

4
trans-HONO
N -0.47296133 0.18692835 -0.01924289
O 0.21607556 1.11971157 0.02564280
O 0.27408145 -0.98365968 -0.02024937
H -0.39322981 -1.68227788 -0.06031686
